# Supplementary material for: New Guanidine Alkaloids Batzelladines O and P from the Marine Sponge Monanchora pulchra Induce Apoptosis and Autophagy in Prostate Cancer Cells
Source: Mar Drugs. 2022 Nov 25;20(12):738. doi: 10.3390/md20120738 (PMC9783649; doi:10.3390/md20120738)
Supplement: Supplementary file 1 [file marinedrugs-20-00738-s001.zip]

Archive with 1 entries (1 files):
- marinedrugs-2007385-supplementary.pdf
